# Supplementary material for: Connexin Expression Is Altered in Liver Development of Yotari (dab1 -/-) Mice
Source: Int J Mol Sci. 2021 Oct 2;22(19):10712. doi: 10.3390/ijms221910712 (PMC8509723; doi:10.3390/ijms221910712)
Supplement: Supplementary file 1 [file ijms-22-10712-s001.zip]

Archive with 1 entries (1 files):
- ijms-1380326-supplementary.pdf
